# Supplementary material for: A Comprehensive Mechanical and Chemoprophylaxis Algorithm for Prevention of Venous Thromboembolism in Lipoabdominoplasty
Source: Aesthet Surg J Open Forum. 2025 Apr 16;7:ojaf024. doi: 10.1093/asjof/ojaf024 (PMC12257947; doi:10.1093/asjof/ojaf024)
Supplement: ojaf024_Supplementary_Data [file ojaf024_supplementary_data.zip]

Archive with 2 entries (2 files):
- SupplementalTable1 (1).docx
- VTE.mp4
